# Supplementary material for: Molecular Dynamics Simulation of the Mechanical Properties of Nanolayered Zr-Nb Alloys: Effects of Orientation and Layer Thickness
Source: Materials (Basel). 2026 Mar 31;19(7):1398. doi: 10.3390/ma19071398 (PMC13073849; doi:10.3390/ma19071398)
Supplement: Supplementary file 1 [file materials-19-01398-s001.zip]

Archive with 1 entries (1 files):
- materials-4215160-supplementary.pdf
